# Supplementary material for: Global cataloguing of variations in untranslated regions of viral genome and prediction of key host RNA binding protein-microRNA interactions modulating genome stability in SARS-CoV-2
Source: PLoS One. 2020 Aug 11;15(8):e0237559. doi: 10.1371/journal.pone.0237559 (PMC7418985; doi:10.1371/journal.pone.0237559)
Supplement: S1 Table — (XLSX) [file pone.0237559.s001.xlsx]

## Sheet: Sheet1
Genomic Location		Ref. Allele	Alt. allele	Asia					Europe					Oceania	North America		South America	Africa
				China	India	Japan	Thailand	Taiwan	Italy	Spain	England	Russia	Germany	Australia	USA	Canada
5' UTR	31	A	G						5.55
			C						1.39
	34	A	T												1.24
	35	A	T						4.225
	36	C	G						2.74						5.1
	39	A	G						6.024
	42	T	C						5.75
	44	C	A						8.05
	48	C	A						12.5
	187	A	G						7.55		0.982		0.5	0.29	0.06	6.08		0.67
	228	C	T					4.9
	241	C	T	2.05	51.96	30.5	24.3	53.9	92.52	55.6	86.56	100	41.8	73.85	74.3	53.3	83.86	85.91
3' UTR	29700	A	G					1.96						1.43	2.55
	29701	G	T						3.67		0.56
	29705	G	T			0.85
	29708	C	T	0.524			0.9					0.84		0.286				0.8
	29734	G	C							10.81	0.043		0.5376	1.143	0.06		0.5
	29737	G	T				2.7
	29742	G	A	2.65	2.5						0.086				1.44			8.47
			T	2.15			2.7	12.7			0.086		1.075	8.89	0.13	6.75		0.85
	29774	C	T	0.526	1		1.96				0.09		0.54	0.3		0.67
	29783	G	T														1.9
	29786	G	C														1.9
	29791	T	C				1.96
	29810	G	T								0.5
	29827	A	T		10.95
	29830	G	T		13.33
			C		1.03
	29834	T	C														3.05
	29838	C	T														7.33
	29839	A	G														6.75
	29866	A	G	2.13
				Variant Percentage in the population
